# Supplementary material for: Transcriptome analysis reveals candidate genes related to phosphorus starvation tolerance in sorghum
Source: BMC Plant Biol. 2019 Jul 11;19:306. doi: 10.1186/s12870-019-1914-8 (PMC6624980; doi:10.1186/s12870-019-1914-8)
Supplement: Supplementary file 1 — Table S1. Gene-specific primers used in gene expression analysis by qRT-PCR. (XLSX 13 kb) [file 12870_2019_1914_MOESM1_ESM.xlsx]

## Sheet: Sheet1
Table S1 Gene-specific primers used in gene expression analysis by qPCR
Gene	Forward Primer (5’…3’)	Reverse Primer (5’…3’)
Sb05g022855	CCAGAAGTTCATCCAAGA	GAGCAATTCACTTGATGG
Sb05g026550	GGTGACCTTTCCATAGAC	CCACAACATTCACACTTATC
Sb02g007580	CCATGTCGTACAACTACA	GTTCCTGATGAACAAACAG
Sb01g023270	GTAGGTGAATCCACTGAAG	GGAAGGCAACATCTTGAA
Sb09g024950	CCAGATGAAGTCCTTGTG	GCCCATGAAATCCAATGA
Sb01g002580	TTGGGCTGCTATAAGTAGA	AGGAGAACTGTAGAAGGATAA
Sb08g007700	ACTCGATTTGTTCTACTGG	CGTCAACTGATAATTGATGAC
Sb06g027670	CAAGGACACGTACCTCTTC	CCTCCGAGATGAAGTAGAAG
Sb04g007280	CATGGAGCATGTCAAGAA	CGGAATTGTTGGTTGAAC
Sb09g026280	TCAGGTACTTGGAAATCG	CTCGATAGACAGCATGTC
Sb10g022080	CTCTCACCCTTCTCATTG	CAGCTTTGTGATGGAGAA
Sb06g021250	GGACATTTCTGCTACATTAG	CCTCTTCCGTAGTACTTC
Sb03g026840	CGGAGAGCAAAGAATAATAAG	CTACGATTCTTGGGTTCA
Sb07g022650	TGAGCGAGAAATTTACCA	CCACGTTAGACCTATAGC
Sb01g016730	GGCTACGTCATAGTCAAG	GCACACAAGAAAGATATTACA
Sb03g009010	TACGCTACAACCGATATG	GATGGCAGCTAGTATTCA
Sb01g034670	CGTTCTACTACCCCTCCA	GCGGTGCAGATATTCTTG
Sb06g031920	GTGTGGAATTTCACCTTC	GGTTGTACTGGAAGAACA
Sb09g022260	AGCAGCACTTTACAGAAG	GCAGATTGTTCAGTAATACAG
Sb01g042040	TGTGCTCGTTTAATTTGC	CTAGCTAGCTTCGTTCAC
Sb18S	ATTCTATGGGTGGTGGTGCAT	TCAAACTTCGCGGCCTAAA
